# Supplementary material for: Pigeons at the edge of the empire: Bioarchaeological evidences for extensive management of pigeons in a Byzantine desert settlement in the southern Levant
Source: PLoS One. 2018 Mar 21;13(3):e0193206. doi: 10.1371/journal.pone.0193206 (PMC5862435; doi:10.1371/journal.pone.0193206)
Supplement: S1 File — Measurements were taken by NM using analogic calipers to 0.1 mm, except when otherwise stated. (XLSX) [file pone.0193206.s001.xlsx]

## Sheet: SIZE completes
Breed	Location	Sex	Catalogue #	SKULL GL	SKULL SBO	STR LM	STR LC	STR Dp	CRC GL	SCP GL	HUM GL	RAD GL	ULN GL	CMC GL	FEM GL	TBT GL	TMT GL
Barb		M	BM1868.2.19.10	43.4	11.2	61.7	69.8	32.2	36.5	44	46.5	48.7	53.3	34.9	41.8	58	33
Bussarah	Madras		BM1868.2.19.2	54.6	12.8	63.8	70.1	33.5	37.4	43.7	47.8	51.3	56.3	35	43.7	60	33.2
Carrier			BM1868.2.19.47	66.3	14.5	72.1	79.6	38.2	42.6	50.3	54	58.5	64.5	41.2	49.7	69.8	36.4
Runt		M	BM1868.2.19.3	65.2	13.7	81	85.2	38.8	42.1	52.2	53.7	59.8	65.2	39.9	51.1	72.1
Scanderoon		F	BM1868.2.19.29	64.6	12.6	76.6	80.5		42.8	53.5	55.4	58.2	64	42.4	51.3	71.3	38.6
Scanderoon			BM1868.2.19.34	61.7	12.5	73.9	79.2	38.6	44.4		55.3	61.1	67.4	41.4	50	72.3	38.5
Feral	England		BM1999.43.187, 140 g		9.6	52.5	55	28.6	33.9	40	44.3	47.5	51.6	32.1	39.2	55.8	30.2
Feral	England		BM1999.43.198	56	14.8	71.4	75.5	36.5	40.8	50	50.3	50.7	57.4	35.5	42.7	56.4	29
Feral			BM2007.93.13	54.7	11.8	70.8	80.3	35.3	39.4	47.3	48.7	51.8	57.5	37.5	45	61.5	34.1
Pouter	England		BM1852.2.20.9	56.4	11.7	68.2	73.5				47.6	52.7	57.4	34.8	45.7	65.5
Pouter			BM1868.2.19.18	57.8	12.3		83.1	38.5	43.5	52	53.7	59.1	63.1	39	52.8	72.5	39
Racing	England		BM1975.4.1	56.5	11.2	66.6	70.9	33.5	38.6	48	48.6	52.7	58.2	36.1	44.6	62	32.9
Racing	England		BM1975.92.1	56.1	10.5	71.1	76.6		39.7	49.3	50.2	53.9	59.1	37.9	45.2	62.8	34.3
Racing		F	BM1999.43.188	57.6	12	74.2	82	36.3	40.7		49.5	52.8	58.7	37.6	46.4	64.1	35.1
Racing	England		BM1999.43.223, 240g(emaciated)	56.6	11.1	70.4	79.7	37	40.5	49.1	50.7	55		38.3	45.9	64.6	34.4
Antwerp skimmer		M	BM1952.2.381	51.1	10.3	64.8	68.8	32.1	36.7		46	49.3	54.3	34.2	41.6	56.8	30.7
Frillback			BM1868.2.19.20	56	11.4					44.5	46.6	49.5	54.6	34.6	42.2	57.5	31.4
Jacobine			BM1868.2.19.22	48.5	11.9	60	64.3	30.2	36		46.6	49.8	54.6	34.2	42.7	58.7	32.4
Jacobine			BM1952.2.384	43.7	10.5	60	62.1	31.6	34.1		41.3	43.6	48.2	30	37	51.6	27.1
Short-faced tumbler			BM1868.2.19.9	36.8	10.1	47.7	49	22.8	28.5	32.9	34.6	39.5	39.2	26	32.2	42.5	22.7
Spot		F	BM1868.2.19.13	49.4	11.5	57.6	61.4	29.5	33.3	40	43	45.2	50.3	30.5	39.6	53.5
Swallow			BM1868.2.19.6	53.4	12	68	71.1	32.7	37.2	38.1	47.3	49.6	55.2	34	41.6	56.5
Swallow			BM1862.2.19.42	54.6	12.6	64.7	68.7	31.5	35.4	43.3	46.6	51.2	55	34.8	41.7	57.5
Tumbler			BM1868.2.19.23	43.3	9.2		55.1	27.8	32.4	40.5	40.8	43.1	48.5	30.3	37.5	51.1	27.8
Tumbler			BM1952.2.385	44.6	9.6	59.3	63.8	30.4	33.3		43.2	46.3	50.9	30.6	40	54.2	30.4
Tumbler		F	BM1952.2.386	46.3	10.4	58.5	62.1	29.1	36.3	41.5	44.2	47.1	51.6	32.8	41.1	55.3	31
Turbit			BM1868.2.19.50	40.8	11	58	60.1	27.8	32.7	39.5	40.8	44.2	49.5	30.3	34.7	52.2	28
Turbit	England	M	BM1952.2.383	43.4	10	60	63.8	28.7	33.1	40.1	41.6	43.6	47.6	31.4	38.5	51.3	28.7
Laughter			BM1868.2.19.48	47.7	10.4	55.2	57.2	30	31.4	38	40.1	43.2	47.6	29.7	37.4	50.1	27.3
Nun			BM1868.2.19.7	47.3	10.7	62.2	64.2	29	34.2	42.4	43.1	46	50.7	32	40	56.3	29.8
Triangular spotted	Africa		BM1868.3.21.11	54.7	14.7	67.9	71.5	31.4	37.8		49	51.5	57.5	35.5	40.9	53.8
Trumpeter		M	BM1868.2.19.46	53.2	12.1	65.6	69.7	34.1	37	44.6	46.6	50	59.2	35	41.8	59	32.4
Wild	England		BM1850.12.28.27	54	11.2	69.5	65.3		36.1	43.6	45.2	48.3	53.5	33.3	41.8	57	30
Wild	England		BM1851.10.4.40	51.9	11	58.8	63.1	30	33.8	40.1	43.3	45.5		31.3	39.2	53.8	28.5
Wild		M	BM1859.9.6.326	53.5	12.4
Wild	S Germany	M	BM1859.9.6.327	48.8	9.1
Wild	S Germany		BM1859.9.27.88	52.7	8.3
Wild			BM1868.2.19.5	52.8	10.9	69.6	75.6	35.3	39	47.4	48.6	51.5	56.5	35.4	43.6	60	32.1
Wild		M	BM1927.12.27.132	53	11.6	62.6	67.8		35	41.2	44.1	48.2	52.7	33.4
Wild			BM1930.3.24.40	54.1	11.1	66.5	71.5	30.2	37		46.3	48.5	53.6	34	42	58	30.7
Wild			BM1952.2.392	48.7	7.2
Wild	England		BM1958.21.1	53.6	11.4	63.4	68.5		37.4	45.1	47				44.6	62.2	33
Wild	Ireland	F	BM1966.52.58		11.1	63.8	68.8	33	34.6	42.1	44.2	47.2	51.4	31.5	41.1	57	29.6
Wild	England	F	BM1976.2.1	51.6	11.3	62.7	64.1	31.4	35.7	43.2	45.3	48.4	53.4	33.8	40.8	56.6	30.6
Wild	England	F	BM1983.93.1	56.4	12.1				39.2	47.3	49.4	52.6	58	36.3	45	63.8	33.4
Wild			BM1999.43.190, 200g	52.9	11.4	68	73.2	32.2	36.8	45	47.5	50.5	56.1	36	42.9	59.1	32.4
Wild	England	M	BM1999.43.193	46.2	8.8	57.4	58.5	28.5	34.1	40.3	41.7	44.3	49	30.4	37.7	53.1	28.4
Wild	England	M	BM1999.43.194	55.2	13.1	71.4	73.7	34.6	37.6	47	49	52.2	58.3	36.6	43	60.4	32.2

## Sheet: CRA
Group	Analytical group	Sample	Location	Sex	GL	GB	SBO	Ll	CBL
ARCH_BYZ	BYZ	Shivta				18.9
ARCH_BYZ	BYZ	Shivta				17.1	11.3
ARCH_BYZ	BYZ	Shivta					7.7
ARCH_BYZ	BYZ	Shivta				16.9	10.1
ARCH_BYZ	BYZ	Shivta			48.8	17.2	9.6		41.9
ARCH_BYZ	BYZ	Saadon				17.9	10.2
ARCH_BYZ	BYZ	Saadon					10.2
ARCH_BYZ	BYZ	Saadon					10.2
RECENT_BARB	BARBS-RUNTS-CARRIERS	BM1868.2.19.10		Male	43.4	19	11.2	25.3	36.2
RECENT_BGDTTN-CARRIER	BARBS-RUNTS-CARRIERS	BM1868.2.19.27			66.5	22	11.2	48.7	56.5
RECENT_BUSSARAH	BARBS-RUNTS-CARRIERS	BM1868.2.19.2	Madras		54.6	19	12.8	35.7	47.4
RECENT_CARRIER	BARBS-RUNTS-CARRIERS	BM1868.2.19.47			66.3	21.4	14.5	48.5	57.6
RECENT_DRAGOON	BARBS-RUNTS-CARRIERS	BM1868.2.19.31			59.8	19.3	10.7	39.1	51.2
RECENT_RUNT	BARBS-RUNTS-CARRIERS	BM1868.2.19.3		Male	65.2	21.6	13.7	43.2	55.2
RECENT_SCANDEROON	BARBS-RUNTS-CARRIERS	BM1868.2.19.29		Female	64.6	22	12.6	45	56.4
RECENT_SCANDEROON	BARBS-RUNTS-CARRIERS	BM1868.2.19.34			61.7	22.8	12.5	42.6	52
RECENT_FERAL	Feral	BM1999.43.187, 140 g	England			17.6	9.6
RECENT_FERAL	Feral	BM1999.43.198	England		56	19.2	14.8	37.4	48.5
RECENT_FERAL	Feral	BM2007.93.13			54.7	20.3	11.8	36.5	46.5
RECENT_POUTER	POUTER	BM1852.2.20.9	England		56.4	20	11.7	36.6	49
RECENT_POUTER	POUTER	BM1868.2.19.18			57.8	21.2	12.3	37.2	49.1
RECENT_RACING	Racing	BM1975.4.1	England		56.5	19.2	11.2	37	48.7
RECENT_RACING	Racing	BM1975.92.1	England		56.1	19.2	10.5	35.5	47.6
RECENT_RACING	Racing	BM1999.43.188		Female	57.6	20.5	12	37.3	49
RECENT_RACING	Racing	BM1999.43.223, 240g(emaciated)	England		56.6	19.5	11.1	35.8	48
RECENT_ANTWERP-SKIMMER	Short-faced	BM1952.2.380			51.2	20	12.5	30.7	42.7
RECENT_ANTWERP-SKIMMER	Short-faced	BM1952.2.381		Male	51.1	19.2	10.3	31.3	43.3
RECENT_FANTAIL	Short-faced	BM1868.2.19.36			52	18.2	10.7	32	40.8
RECENT_FRILLBACK	Short-faced	BM1868.2.19.20			56	19.1	11.4	34.3	48
RECENT_JACOBINE	Short-faced	BM1868.2.19.22			48.5	19.2	11.9	28.5	40.4
RECENT_JACOBINE	Short-faced	BM1952.2.384			43.7	17.2	10.5	25.1	36.1
RECENT_SF-TUMBLER	Short-faced	BM1868.2.19.9			36.8	15.7	10.1	18.6	31
RECENT_SPOT	Short-faced	BM1868.2.19.13		Female	49.4	17.8	11.5	31.6	42.2
RECENT_SWALLOW	Short-faced	BM1868.2.19.6			53.4	19	12	35.4	45.5
RECENT_SWALLOW	Short-faced	BM1862.2.19.42			54.6	18.6	12.6	34.2	46.8
RECENT_TUMBLER	Short-faced	BM1868.2.19.23			43.3	17.9	9.2	24	35.8
RECENT_TUMBLER	Short-faced	BM1952.2.385			44.6	17.2	9.6	28.6	36.5
RECENT_TUMBLER	Short-faced	BM1952.2.386		Female	46.3	17.9	10.4	26.6	39.1
RECENT_TUMBLER	Short-faced	BM2010.1.209			50	20	6	28.8
RECENT_TURBIT	Short-faced	BM1868.2.19.50			40.8	17	11	26.6	34.3
RECENT_TURBIT	Short-faced	BM1952.2.383	England	Male	43.4	17.6	10	25.3	35.7
RECENT_BLACK-MOTTLED	Toy	BM1952.2.382			47	17.1	10.5	27.2	40.5
RECENT_LAUGHER	Toy	BM1868.2.19.48			47.7	17.2	10.4	30	40.5
RECENT_NUN	Toy	BM1868.2.19.7			47.3	17.7	10.7	29.3	40.7
RECENT_TRIANG-SPOTTED	Toy	BM1868.3.21.11	Africa		54.7	19	14.7	35.4	47
RECENT_TRUMPETER	Toy	BM1868.2.19.46		Male	53.2	19	12.1	32.7	44.8
RECENT_WILD	Wild	BM1850.12.28.27	England		54	19.1	11.2	30.1	46.6
RECENT_WILD	Wild	BM1851.10.4.40	England		51.9	17.6	11	33.1	44.8
RECENT_WILD	Wild	BM1859.9.6.326		Male	53.5	19.5	12.4	34.5	45.7
RECENT_WILD	Wild	BM1859.9.6.327	S Germany	Male	48.8	19.1	9.1	32.6	41.5
RECENT_WILD	Wild	BM1859.9.27.88	S Germany		52.7	19.7	8.3	33.1	45
RECENT_WILD	Wild	BM1868.2.19.5	Shetland		52.8	19.6	10.9	32.8	45.2
RECENT_WILD	Wild	BM1927.12.27.132	Yemen	Male	53	17.8	11.6	34.7	46.6
RECENT_WILD	Wild	BM1930.3.24.40	England		54.1	20.7	11.1	33.4	46.3
RECENT_WILD	Wild	BM1952.2.392	S Germany		48.7	18	7.2	29.3	42.1
RECENT_WILD	Wild	BM1958.21.1	England		53.6	18.6	11.4	33.4	46.1
RECENT_WILD	Wild	BM1966.52.58	Ireland	Female		19	11.1
RECENT_WILD	Wild	BM1976.2.1	England	Female	51.6	19	11.3	31.1	44.4
RECENT_WILD	Wild	BM1983.93.1	England	Female	56.4	19.4	12.1	35.4	47.4
RECENT_WILD	Wild	BM1999.43.190, 200g			52.9	19.2	11.4	33.1	44.3
RECENT_WILD	Wild	BM1999.43.193	England		46.2	17.6	8.8	26	39.4
RECENT_WILD	Wild	BM1999.43.194	England	Male	55.2	19.3	13.1	35.9	47.3
RECENT_DOMESTIC		BM1995.37.1	England	Male	59	20.5	11.6	35.5	49.1
RECENT_DOMESTIC		BM1999.43.183			51.5	18.8	11.4	32.6	43.7

## Sheet: STR
Group	Sample	Location	Sex	LC	LM	dL	SBF	Depth3
ARCH_BYZ	Shivta			64	62.4	60.3		32.3
ARCH_BYZ	Shivta			66	61.7	62.1	25.1	30.3
ARCH_BYZ	Shivta							30
ARCH_BYZ	Shivta				59.7	61.4
ARCH_BYZ	Shivta							28.8
ARCH_BYZ	Saadon							30.2
RECENT_ANTWERP-SKIMMER	BM1952.2.381		Male	68.8	64.8	65.7	25	32.1
RECENT_BARB	BM1868.2.19.10		Male	69.8	61.7	64.3	27.3	32.2
RECENT_BGDTTN-CARRIER	BM1868.2.19.27			82.2		76.5		41.4
RECENT_BLACK-MOTTLED	BM1952.2.382			57.2	55.2	55.8	26.8	28.3
RECENT_BUSSARAH	BM1868.2.19.2	Madras		70.1	63.8	66.1		33.5
RECENT_CARRIER	BM1868.2.19.47			79.6	72.1	72.7		38.2
RECENT_DOMESTIC	BM1999.43.183			65.3	61.5	63.1	23
RECENT_DOMESTIC	BM1995.37.1	England	Male	83.7	75.3	76.3		35.2
RECENT_DRAGOON	BM1868.2.19.31			71.4	66.6	66.3	30.5	33.3
RECENT_FANTAIL	BM1868.2.19.36			64.4	60.3	60.5	26.3	31.2
RECENT_FERAL	BM1999.43.187, 140 g	England		55	52.5	53.7	21.8	28.6
RECENT_FERAL	BM1999.43.198	England		75.5	71.4	72.4		36.5
RECENT_FERAL	BM2007.93.13			80.3	70.8	72.9	28.5	35.3
RECENT_FRILLBACK	BM1868.2.19.20			70.2				35.1
RECENT_JACOBINE	BM1952.2.384			62.1	60	65.7	25	31.6
RECENT_JACOBINE	BM1868.2.19.22			64.3	60	61.2	25.7	30.2
RECENT_LAUGHER	BM1868.2.19.48			57.2	55.2			30
RECENT_NUN	BM1868.2.19.7			64.2	62.2	62.1	26	29
RECENT_POUTER	BM1852.2.20.9	England		73.5	68.2
RECENT_POUTER	BM1868.2.19.18			83.1				38.5
RECENT_RACING	BM1975.4.1	England		70.9	66.6	68.7	30.5	33.5
RECENT_RACING	BM1975.92.1	England		76.6	71.1	72.4	28.2
RECENT_RACING	BM1999.43.223, 240g(emaciated)	England		79.7	70.4	71.4	30	37
RECENT_RACING	BM1999.43.188		Female	82	74.2	74.3		36.3
RECENT_RUNT	BM1868.2.19.3		Male	85.2	81			38.8
RECENT_SCANDEROON	BM1868.2.19.34			79.2	73.9	75.6	34.7	38.6
RECENT_SCANDEROON	BM1868.2.19.29		Female	80.5	76.6	76.2	31.3
RECENT_SF-TUMBLER	BM1868.2.19.9			49	47.7	48.5	23.2	22.8
RECENT_SPOT	BM1868.2.19.13		Female	61.4	57.6	59		29.5
RECENT_SWALLOW	BM1862.2.19.42			68.7	64.7	67	25.3	31.5
RECENT_SWALLOW	BM1868.2.19.6			71.1	68	68	25	32.7
RECENT_TRIANG-SPOTTED	BM1868.3.21.11	Africa		71.5	67.9	67.7		31.4
RECENT_TRUMPETER	BM1868.2.19.46		Male	69.7	65.6			34.1
RECENT_TUMBLER	BM1868.2.19.23			55.1		54.1		27.8
RECENT_TUMBLER	BM1952.2.386		Female	62.1	58.5	58.2		29.1
RECENT_TUMBLER	BM1952.2.385			63.8	59.3	61	23.2	30.4
RECENT_TURBIT	BM1868.2.19.50			60.1	58	58	25.6	27.8
RECENT_TURBIT	BM1952.2.383	England	Male	63.8	60	60.2	24.6	28.7
RECENT_WILD	BM1999.43.193	England		58.5	57.4	57.8	23.9	28.5
RECENT_WILD	BM1851.10.4.40	England		63.1	58.8	60.2	21.6	30
RECENT_WILD	BM1976.2.1	England	Female	64.1	62.7	63.6	27.4	31.4
RECENT_WILD	BM1927.12.27.131	Ireland	Female	65.1	62.3	62.8	24.7	32.4
RECENT_WILD	BM1927.12.27.132	Yemen	Male	67.8	62.6	63.2	23.5
RECENT_WILD	BM1958.21.1	England		68.5	63.4	64.7	23
RECENT_WILD	BM1966.52.58	Ireland	Female	68.8	63.8	63.8	24.5	33
RECENT_WILD	BM1844.12.28.24	England		69.2	63	63.6	23
RECENT_WILD	BM1850.12.28.27	England		69.5	65.3
RECENT_WILD	BM1930.3.24.40	England		71.5	66.5	67.7	26	30.2
RECENT_WILD	BM1999.43.190, 200g			73.2	68	68.5	25.8	32.2
RECENT_WILD	BM1999.43.194	England	Male	73.7	71.4	71.6	26.3	34.6
RECENT_WILD	BM1868.2.19.5	Shetland		75.6	69.6	69.9		35.3

## Sheet: CRC
Group	Sample		Sex	GL	Lm	BF	Bb
ARCH_BYZ	Shivta			36	33.7	9.6	14.3
ARCH_BYZ	Shivta			33	30.9	9	12.9
ARCH_BYZ	Shivta			33.1	31.4	9.3	13.2
ARCH_BYZ	Shivta			32.5	30.9	8.7
ARCH_BYZ	Shivta			32.3	30.1	9.7	13.3
ARCH_BYZ	Shivta			34.9	33.6	8.6	12.9
ARCH_BYZ	Shivta			33.9	32.2	9.5
ARCH_BYZ	Shivta			34	31.8	9.3	12.3
ARCH_BYZ	Shivta			32.2	30.2	9.4
ARCH_BYZ	Shivta			33.6	32	8.4
ARCH_BYZ	Shivta			32.6	30.9	9.2	12.8
ARCH_BYZ	Shivta			33.2	31.8	8.9
ARCH_BYZ	Shivta			33.2	31.2	9.5
ARCH_BYZ	Shivta			32.9	31.1	8.1
ARCH_BYZ	Shivta			33	31	8.8
ARCH_BYZ	Shivta			34.7	33.6	8
ARCH_BYZ	Shivta			33.2	31.5	8.5	12.3
ARCH_BYZ	Shivta			33.3	32.1	9.2	13.5
ARCH_BYZ	Shivta			31.8	30.1	8.5	12.4
ARCH_BYZ	Shivta			31.4	29.6	8.2	12.5
ARCH_BYZ	Saadon			34.3	32.3	9.2
ARCH_BYZ	Saadon			33.3	31.4	8.8
ARCH_BYZ	Saadon			33.3	31.5	8.8
ARCH_BYZ	Saadon	Location		33.1	31.5	9.1	13
ARCH_NEO	MQ24				33.6
ARCH_NEO	MQ24				33.6
ARCH_NEO	MQ24			35.4
ARCH_NEO	MQ24				33.2
ARCH_NEO	MQ24				33.4
ARCH_HELL	Ramat Rahel			33.9	32.3	9.3	13.1
RECENT_WILD	BM1850.12.28.27	England		36.1	34.7	9.1	4.2
RECENT_WILD	BM1851.10.4.40	England		33.8	32.2	9.7	13.3
RECENT_BUSSARAH	BM1868.2.19.2	Madras		37.4	35.3	11.4	16.1
RECENT_RUNT	BM1868.2.19.3		Male	42.1	37.4
RECENT_WILD	BM1868.2.19.5	Shetland		39	37	10.3	15.8
RECENT_SWALLOW	BM1868.2.19.6			37.2	35.4	10.2	14.8
RECENT_NUN	BM1868.2.19.7			34.2	32.2	9.6	13.9
RECENT_SF-TUMBLER	BM1868.2.19.9			28.5	27	8.2	11.2
RECENT_BARB	BM1868.2.19.10		Male	36.5	34.4	11.4	15.5
RECENT_SPOT	BM1868.2.19.13		Female	33.3	32	9.6	14.1
RECENT_POUTER	BM1868.2.19.18			43.5	38.5
RECENT_FRILLBACK	BM1868.2.19.20			36.4	34.1	10.9	14.4
RECENT_JACOBINE	BM1868.2.19.22			36	33.9	10.8	14
RECENT_TUMBLER	BM1868.2.19.23			32.4	29.1
RECENT_SCANDEROON	BM1868.2.19.29		Female	42.8	40.8	12.1	17.3
RECENT_SCANDEROON	BM1868.2.19.34			44.4	43.2	14.1	19
RECENT_FANTAIL	BM1868.2.19.36			34.9	34	9.5	14
RECENT_SWALLOW	BM1862.2.19.42			35.4	33.3	10.1	14.6
RECENT_TRUMPETER	BM1868.2.19.46		Male	37	33.1
RECENT_CARRIER	BM1868.2.19.47			42.6	40.3	12.1	17.5
RECENT_LAUGHER	BM1868.2.19.48			31.4	29
RECENT_TURBIT	BM1868.2.19.50			32.7	30.7	9.4	12.3
RECENT_TRIANG-SPOTTED	BM1868.3.21.11	Africa		37.8	35.5	11.3	16.3
RECENT_WILD	BM1927.12.27.132	Yemen	Male	35	33.5	8.2	12.2
RECENT_WILD	BM1930.3.24.40	England		37	35.2	10.1	15.3
RECENT_ANTWERP-SKIMMER	BM1952.2.381		Male	36.7	34.3	10	15.1
RECENT_BLACK-MOTTLED	BM1952.2.382			34.4	32.9	9.2	13.5
RECENT_TURBIT	BM1952.2.383	England	Male	33.1	31.1	9.5	13.5
RECENT_JACOBINE	BM1952.2.384			34.1	32.2	10	15
RECENT_TUMBLER	BM1952.2.385			33.3	32	9.7	14.4
RECENT_TUMBLER	BM1952.2.386		Female	36.3	34.2	9.3	13.4
RECENT_WILD	BM1958.21.1	England		37.4	35.8	9.7	14.3
RECENT_WILD	BM1966.52.58	Ireland	Female	34.6	33.2	9.9	14.2
RECENT_RACING	BM1975.4.1	England		38.6	36.7	11.7	16.4
RECENT_RACING	BM1975.92.1	England		39.7	38	10.8	16
RECENT_WILD	BM1976.2.1	England	Female	35.7	33.8	10.2	14.3
RECENT_WILD	BM1983.93.1	England	Female	39.2	37.5	11.4	17
RECENT_DOMESTIC	BM1995.37.1	England	Male	42.2	39.6	12.2	17.7
RECENT_DOMESTIC	BM1999.43.183			35	33.3	9.4	13.8
RECENT_FERAL	BM1999.43.187, 140 g	England		33.9	32.1	9	13
RECENT_RACING	BM1999.43.188		Female	40.7	38.2	11.3	16.6
RECENT_WILD	BM1999.43.190, 200g			36.8	34.8	10.4	15.6
RECENT_WILD	BM1999.43.193	England		34.1	31.9	9.2	13.1
RECENT_WILD	BM1999.43.194	England	Male	37.6	35.8	10.2	15.5
RECENT_FERAL	BM1999.43.198	England		40.8	38.5	12.1	18.1
RECENT_RACING	BM1999.43.223, 240g(emaciated)	England		40.5	38.2	11.8	11.4
RECENT_FERAL	BM2007.93.13			39.4	36.6	11.7	15.8
ARCH_ROM	Lorenzberg bei Epfach	Germany		34			11		Boessneck 1964, S.229
ARCH_PALEO	Grotte du Lazaret, Acheuleen	France		33					Bouchoud 1969, S.97-106
ARCH_IR	"Cabezo redondo" bei Villena			33					von den Driesch & Boessneck 1969, S.54, 85
ARCH_IR	"Cabezo redondo" bei Villena			35					von den Driesch & Boessneck 1969, S.54, 86
ARCH_ROM	Villa Ersigen-Murain			31					Stampfly 1965/66 S.457,465

## Sheet: SCA
Group	Sample	Location	Sex	GL	Dic
ARCH_BYZ	Shivta			38.7
ARCH_BYZ	Shivta			37.8
ARCH_BYZ	Shivta			38.5
ARCH_HELL	Ramat Rahel			41.7	9.3
RECENT_WILD	BM1844.12.28.24	England		43	10.1
RECENT_WILD	BM1850.12.28.27	England		43.6	9.7
RECENT_WILD	BM1851.10.4.40	England		40.1	9.2
RECENT_BUSSARAH	BM1868.2.19.2	Madras		43.7	11.1
RECENT_RUNT	BM1868.2.19.3		Male	52.2
RECENT_WILD	BM1868.2.19.5	Shetland		47.4	10.5
RECENT_SWALLOW	BM1868.2.19.6			38.1
RECENT_NUN	BM1868.2.19.7			42.4	9.3
RECENT_SF-TUMBLER	BM1868.2.19.9			32.9	8.2
RECENT_BARB	BM1868.2.19.10		Male	44	10
RECENT_SPOT	BM1868.2.19.13		Female	40	10
RECENT_POUTER	BM1868.2.19.18			52	12.1
RECENT_FRILLBACK	BM1868.2.19.20			44.5	10.3
RECENT_JACOBINE	BM1868.2.19.22				10.6
RECENT_TUMBLER	BM1868.2.19.23			40.5	12.4
RECENT_SCANDEROON	BM1868.2.19.29		Female	53.5	12
RECENT_SCANDEROON	BM1868.2.19.34				12.4
RECENT_SWALLOW	BM1862.2.19.42			43.3	10.2
RECENT_TRUMPETER	BM1868.2.19.46		Male	44.6	10.3
RECENT_CARRIER	BM1868.2.19.47			50.3	11.8
RECENT_LAUGHER	BM1868.2.19.48			38	8.2
RECENT_TURBIT	BM1868.2.19.50			39.5	9.6
RECENT_TRIANG-SPOTTED	BM1868.3.21.11	Africa		48.3	10.8
RECENT_WILD	BM1927.12.27.132	Yemen	Male	41.2	9.3
RECENT_ANTWERP-SKIMMER	BM1952.2.381		Male	42.6	10
RECENT_BLACK-MOTTLED	BM1952.2.382			39.6	9.7
RECENT_TURBIT	BM1952.2.383	England	Male	40.1	9.3
RECENT_JACOBINE	BM1952.2.384			40.2	9
RECENT_TUMBLER	BM1952.2.385				9.1
RECENT_TUMBLER	BM1952.2.386		Female	41.5	9.4
RECENT_WILD	BM1958.21.1	England		45.1	10.2
RECENT_WILD	BM1966.52.58	Ireland	Female	42.1	9.5
RECENT_RACING	BM1975.4.1	England		48	11.5
RECENT_RACING	BM1975.92.1	England		49.3	11
RECENT_WILD	BM1976.2.1	England	Female	43.2	10.2
RECENT_WILD	BM1983.93.1	England	Female	47.3	11.5
RECENT_DOMESTIC	BM1995.37.1	England	Male	50	12.2
RECENT_DOMESTIC	BM1999.43.183			42.3	9.5
RECENT_FERAL	BM1999.43.187, 140 g	England		40	8.6
RECENT_RACING	BM1999.43.188		Female		11.3
RECENT_WILD	BM1999.43.190, 200g			45	9.9
RECENT_WILD	BM1999.43.193	England		40.3	8.7
RECENT_WILD	BM1999.43.194	England	Male	47	10.3
RECENT_WILD	BM1999.43.194	England	Male
RECENT_FERAL	BM1999.43.198	England		50	11
RECENT_RACING	BM1999.43.223, 240g(emaciated)	England		49.1	11.4
RECENT_FERAL	BM2007.93.13			47.3	11

## Sheet: HUM
Group	Sample	Location	Sex	GL	Dip	Bd	SC
ARCH_BYZ	Shivta			45.3	16.5	10.4	5
ARCH_BYZ	Shivta			40.8	15.3	9.7	4.6
ARCH_BYZ	Shivta					10.3
ARCH_BYZ	Shivta			44.6	15.7	10.1	5.3
ARCH_BYZ	Shivta			42.7	16.1	10.2	5.1
ARCH_BYZ	Shivta			41.2	15.6	10.1	4.8
ARCH_BYZ	Shivta			44.1	15.9	9.8	4.6
ARCH_BYZ	Shivta			44.5	16.1	10
ARCH_BYZ	Shivta			42.9	17.3	10.1	4.5
ARCH_BYZ	Shivta			42.2	15.8	9.9	4.9
ARCH_BYZ	Shivta			42	15.2	9.7	4.7
ARCH_BYZ	Shivta			43.4	17	10.7	5.4
ARCH_BYZ	Shivta			42.7	16	10.1	5.2
ARCH_BYZ	Shivta			43	16.1	10.2	5.3
ARCH_BYZ	Shivta			41.9	15	9.8	4.8
ARCH_BYZ	Shivta			41	15.7	10	4.7
ARCH_BYZ	Shivta			43.9	15.6	9.8	4.6
ARCH_BYZ	Shivta			41.4	15.5	9.8	4.7
ARCH_BYZ	Shivta			42.9	15.5	10.2	4.5
ARCH_BYZ	Shivta			42	15.6	9.8	4.8
ARCH_BYZ	Shivta			41.3	15.6	10	4.8
ARCH_BYZ	Shivta			42.1	15.3	10.1	4.3
ARCH_BYZ	Shivta			41.3	15	9.7	4.9
ARCH_BYZ	Saadon			43.8	16.3	10.1	5.1
ARCH_BYZ	Saadon			42		10.2	5
ARCH_BYZ	Saadon			40.9		9.6
ARCH_BYZ	Saadon			40.8		9.7
ARCH_BYZ	Saadon			42.7	16.4	10.2
ARCH_BYZ	Saadon			41.6	16.9	10.1	4.8
ARCH_BYZ	Saadon			41.9	15.8	9.8	4.7
ARCH_BYZ	Saadon			42.3	17.2	9.8	4.7
ARCH_NEO	MQ24					11	5.4
ARCH_NEO	MQ24					10	5.2
ARCH_NEO	MQ24					10.2	5.1
ARCH_NEO	MQ24			46.3			5.2
ARCH_NEO	MQ24				16.3
ARCH_HELL	Ramat Rahel			43.8	16.8	10.2	5
ARCH_HELL	Ramat Rahel			43.9	16.4	10.2	5.1
ARCH_HELL	Ramat Rahel			42.1	15.6	10.2	4.7
RECENT_WILD	BM1850.12.28.27	England		45.2	18.1	11.4	5.4
RECENT_WILD	BM1851.10.4.40	England		43.3	16.1	10.2	4.9
RECENT_POUTER	BM1852.2.20.9	England		47.6	18	11.3	6
RECENT_BUSSARAH	BM1868.2.19.2	Madras		47.8	19	12.2	5.8
RECENT_RUNT	BM1868.2.19.3		Male	53.7	22.4	14	6.7
RECENT_WILD	BM1868.2.19.5	Shetland		48.6	18.5	11.9	5.6
RECENT_SWALLOW	BM1868.2.19.6			47.3	18.5	11.5	5.4
RECENT_NUN	BM1868.2.19.7			43.1	16.8	10.5	5.2
RECENT_SF-TUMBLER	BM1868.2.19.9			34.6	14.6	9	4.3
RECENT_BARB	BM1868.2.19.10		Male	46.5	18.2	11.9	5.8
RECENT_SPOT	BM1868.2.19.13		Female	43	17	10.5	5.5
RECENT_POUTER	BM1868.2.19.18			53.7	20.8	13	6.4
RECENT_FRILLBACK	BM1868.2.19.20			46.6	17	11	5.4
RECENT_JACOBINE	BM1868.2.19.22			46.6	17.5	11.7	5.5
RECENT_TUMBLER	BM1868.2.19.23			40.8	16.8	10.3	5
RECENT_SCANDEROON	BM1868.2.19.29		Female	55.4	22	13.2	6.8
RECENT_SCANDEROON	BM1868.2.19.34			55.3	20.6	13.1	6
RECENT_SWALLOW	BM1862.2.19.42			46.6	17.3	11.2	5.8
RECENT_TRUMPETER	BM1868.2.19.46		Male	46.6	18.2	11.4	5.3
RECENT_CARRIER	BM1868.2.19.47			54	20.5	13.2	6.4
RECENT_LAUGHER	BM1868.2.19.48			40.1	15.8	9.7	4.7
RECENT_TURBIT	BM1868.2.19.50			40.8	17	10.6	5.5
RECENT_TRIANG-SPOTTED	BM1868.3.21.11	Africa		49	19	12.1	5.7
RECENT_WILD	BM1927.12.27.131	Ireland	Female	43.3	17.5	10.7	5
RECENT_WILD	BM1927.12.27.132	Yemen	Male	44.1	17.6	10.5	4.8
RECENT_WILD	BM1930.3.24.40	England		46.3	17.4	11.4	5.1
RECENT_ANTWERP-SKIMMER	BM1952.2.381		Male	46	17.7	11.1	5.2
RECENT_BLACK-MOTTLED	BM1952.2.382			41.4	16.4	10.4	5.2
RECENT_TURBIT	BM1952.2.383	England	Male	41.6	15.6	9.9	5.2
RECENT_JACOBINE	BM1952.2.384			41.3	16.8	10.3	5.3
RECENT_TUMBLER	BM1952.2.385			43.2	16.4	10.4	5.1
RECENT_TUMBLER	BM1952.2.386		Female	44.2	16.7	10.4	5.1
RECENT_WILD	BM1958.21.1	England		47	17	11.2	5.5
RECENT_WILD	BM1966.52.58	Ireland	Female	44.2	16.8	10.3	5.3
RECENT_RACING	BM1975.4.1	England		48.6	18.5	11.2	15.6
RECENT_RACING	BM1975.92.1	England		50.2	21	11.7	5.8
RECENT_WILD	BM1976.2.1	England	Female	45.3	17.4	10.6	5.5
RECENT_WILD	BM1983.93.1	England	Female	49.4	19.4	12.1	15.8
RECENT_DOMESTIC	BM1995.37.1	England	Male	53.1	22.1	13.1	6.1
RECENT_DOMESTIC	BM1999.43.183			45.1	17	10.8	5.1
RECENT_FERAL	BM1999.43.187, 140 g	England		44.3	16	9.9	5
RECENT_RACING	BM1999.43.188		Female	49.5	19.6	12.4	5.8
RECENT_WILD	BM1999.43.190, 200g			47.5	17.4	11.5	5.3
RECENT_WILD	BM1999.43.193	England		41.7	15.2	9.4	4.8
RECENT_WILD	BM1999.43.194	England	Male	49	20	11.5	5.7
RECENT_FERAL	BM1999.43.198	England		50.3	18.7	13	6.4
RECENT_RACING	BM1999.43.223, 240g(emaciated)	England		50.7	20.2	12.5	6
RECENT_FERAL	BM2007.93.13			48.7	18.6	11.9	5.8
ARCH_PALEO	Grotte du Lazaret			45				Bouchoud 1955, S.110-114; 10 measurements range 45-46
ARCH_IR	"Cabezo redondo" bei Villena					10.6		von den Driesch & Boessneck 1969, S.54, 85
ARCH_IR	Cerro de la Virgen, Granada			44.8	15.5	10.5	5.2	Von den Driesch 1972, S.133
ARCH_IR	Cerro de la Virgen, Granada			45.5	15.8	10.3	5.2	Von den Driesch 1972, S.134
ARCH_IR	Cerro de la Virgen, Granada			43.5			5	Von den Driesch 1972, S.135
ARCH_MA	Burg Neuschellenberg	Lichtenstein		54.3	21.5	10.5	5.2	Muller 1967, S. 128
ARCH_ROM	Villa Ersigen-Murain			44				Stampfly 1965/66 S.457,464
ARCH_ROM	Villa Ersigen-Murain			41.5				Stampfly 1965/66 S.457,465

## Sheet: RAD
Group	Sample	Location	Sex	GL	Bd
ARCH_BYZ	Shivta				5
ARCH_BYZ	Shivta			49.5
ARCH_BYZ	Shivta			44.3	4.3
ARCH_BYZ	Shivta			47.4	4.5
ARCH_BYZ	Shivta			44.2	4.3
ARCH_BYZ	Shivta			47.8	4.8
ARCH_BYZ	Shivta			43.9	4.4
ARCH_BYZ	Shivta			44.9	4.2
ARCH_BYZ	Shivta			46.9	4.7
ARCH_BYZ	Shivta			45.8	4.5
ARCH_BYZ	Shivta			45.9	4.5
ARCH_BYZ	Shivta			44.8	4.5
ARCH_BYZ	Shivta			46.1	4.6
ARCH_BYZ	Shivta			44.7	4.7
ARCH_BYZ	Shivta			45.1
ARCH_BYZ	Saadon			47.2	4.5
ARCH_BYZ	Saadon			47.4	4.7
ARCH_BYZ	Saadon			44.4	4.3
ARCH_BYZ	Saadon			44
ARCH_BYZ	Saadon			44.2
ARCH_BYZ	Saadon			48.7
ARCH_BYZ	Saadon			45.9	4.6
ARCH_BYZ	Saadon			45.8	4.7
ARCH_HELL	Ramat Rahel			47
RECENT_WILD	BM1850.12.28.27	England		48.3	5.4
RECENT_WILD	BM1851.10.4.40	England		45.5	4.8
RECENT_POUTER	BM1852.2.20.9	England		52.7	5.6
RECENT_BUSSARAH	BM1868.2.19.2	Madras		51.3
RECENT_RUNT	BM1868.2.19.3		Male	59.8
RECENT_WILD	BM1868.2.19.5	Shetland		51.5	5.3
RECENT_SWALLOW	BM1868.2.19.6			49.6
RECENT_NUN	BM1868.2.19.7			46
RECENT_SF-TUMBLER	BM1868.2.19.9			39.5	4.1
RECENT_BARB	BM1868.2.19.10		Male	48.7
RECENT_SPOT	BM1868.2.19.13		Female	45.2
RECENT_POUTER	BM1868.2.19.18			59.1
RECENT_FRILLBACK	BM1868.2.19.20			49.5
RECENT_JACOBINE	BM1868.2.19.22			49.8
RECENT_TUMBLER	BM1868.2.19.23			43.1
RECENT_SCANDEROON	BM1868.2.19.29		Female	58.2	6.8
RECENT_SCANDEROON	BM1868.2.19.34			61.1	6.3
RECENT_SWALLOW	BM1862.2.19.42			51.2
RECENT_TRUMPETER	BM1868.2.19.46		Male	50
RECENT_CARRIER	BM1868.2.19.47			58.5
RECENT_LAUGHER	BM1868.2.19.48			43.2
RECENT_TURBIT	BM1868.2.19.50			44.2
RECENT_TRIANG-SPOTTED	BM1868.3.21.11	Africa		51.5	5.5
RECENT_WILD	BM1927.12.27.131	Ireland	Female	45.3	4.7
RECENT_WILD	BM1927.12.27.132	Yemen	Male	48.2	4.4
RECENT_WILD	BM1930.3.24.40	England		48.5
RECENT_ANTWERP-SKIMMER	BM1952.2.381		Male	49.3
RECENT_TURBIT	BM1952.2.383	England	Male	43.6	4.6
RECENT_JACOBINE	BM1952.2.384			43.6
RECENT_TUMBLER	BM1952.2.385			46.3	4.8
RECENT_TUMBLER	BM1952.2.386		Female	47.1
RECENT_WILD	BM1966.52.58	Ireland	Female	47.2	4.6
RECENT_RACING	BM1975.4.1	England		52.7	5.2
RECENT_RACING	BM1975.92.1	England		53.9	5.4
RECENT_WILD	BM1976.2.1	England	Female	48.4	4.8
RECENT_WILD	BM1983.93.1	England	Female	52.6
RECENT_DOMESTIC	BM1995.37.1	England	Male	56.5	16
RECENT_DOMESTIC	BM1999.43.183			48	4.8
RECENT_FERAL	BM1999.43.187, 140 g	England		47.5	4.6
RECENT_RACING	BM1999.43.188		Female	52.8	5.6
RECENT_WILD	BM1999.43.190, 200g			50.5	5
RECENT_WILD	BM1999.43.193	England		44.3	4.4
RECENT_WILD	BM1999.43.194	England	Male	52.2	5.7
RECENT_FERAL	BM1999.43.198	England		50.7	6
RECENT_RACING	BM1999.43.223, 240g(emaciated)	England		55	5.6
RECENT_FERAL	BM2007.93.13			51.8	5.3

## Sheet: ULN
Group	Sample	Location	Sex	GL	Did
ARCH_BYZ	Shivta			54.3	6.9
ARCH_BYZ	Shivta			48.3	6
ARCH_BYZ	Shivta			49.6	6.7
ARCH_BYZ	Shivta			50.4	6.5
ARCH_BYZ	Shivta			52.7	6.6
ARCH_BYZ	Shivta			50.9	6.5
ARCH_BYZ	Shivta			49.7	6.6
ARCH_BYZ	Shivta			49.6	6.6
ARCH_BYZ	Shivta			52.6	6.5
ARCH_BYZ	Shivta			48.4	6.3
ARCH_BYZ	Shivta			48.7	6.3
ARCH_BYZ	Shivta			50.1	6.6
ARCH_BYZ	Shivta			50.6	6.5
ARCH_BYZ	Shivta			47.7	5.7
ARCH_BYZ	Shivta			53.5	6.8
ARCH_BYZ	Shivta				6.6
ARCH_BYZ	Shivta			50	6.5
ARCH_BYZ	Shivta				6.2
ARCH_BYZ	Shivta			50.1	6.4
ARCH_BYZ	Shivta			49.1
ARCH_BYZ	Saadon			52.1	6.5
ARCH_BYZ	Saadon			48.4	6.3
ARCH_BYZ	Saadon			52.3	6.7
ARCH_BYZ	Saadon			53.9	7.1
ARCH_BYZ	Saadon			50.1	6.4
ARCH_HELL	Ramat Rahel			52.6
ARCH_HELL	Ramat Rahel			52.6
ARCH_HELL	Ramat Rahel			52.7
RECENT_WILD	BM1850.12.28.27	England		53.5	7.3
RECENT_POUTER	BM1852.2.20.9	England		57.4	7.5
RECENT_BUSSARAH	BM1868.2.19.2	Madras		56.3
RECENT_RUNT	BM1868.2.19.3		Male	65.2
RECENT_WILD	BM1868.2.19.5	Shetland		56.5	7.5
RECENT_SWALLOW	BM1868.2.19.6			55.2
RECENT_NUN	BM1868.2.19.7			50.7
RECENT_SF-TUMBLER	BM1868.2.19.9			39.2	5.8
RECENT_BARB	BM1868.2.19.10		Male	53.3
RECENT_SPOT	BM1868.2.19.13		Female	50.3
RECENT_POUTER	BM1868.2.19.18			63.1
RECENT_FRILLBACK	BM1868.2.19.20			54.6
RECENT_JACOBINE	BM1868.2.19.22			54.6
RECENT_TUMBLER	BM1868.2.19.23			48.5
RECENT_SCANDEROON	BM1868.2.19.29		Female	64
RECENT_SCANDEROON	BM1868.2.19.34			67.4	8.4
RECENT_SWALLOW	BM1862.2.19.42			55
RECENT_TRUMPETER	BM1868.2.19.46		Male	59.2
RECENT_CARRIER	BM1868.2.19.47			64.5
RECENT_LAUGHER	BM1868.2.19.48			47.6
RECENT_TURBIT	BM1868.2.19.50			49.5
RECENT_TRIANG-SPOTTED	BM1868.3.21.11	Africa		57.5	7.6
RECENT_WILD	BM1927.12.27.131	Ireland	Female	49.7	7
RECENT_WILD	BM1927.12.27.132	Yemen	Male	52.7	7.1
RECENT_WILD	BM1930.3.24.40	England		53.6	7.3
RECENT_ANTWERP-SKIMMER	BM1952.2.381		Male	54.3
RECENT_TURBIT	BM1952.2.383	England	Male	47.6	6.5
RECENT_JACOBINE	BM1952.2.384			48.2	6.5
RECENT_TUMBLER	BM1952.2.385			50.9	7.1
RECENT_TUMBLER	BM1952.2.386		Female	51.6
RECENT_WILD	BM1966.52.58	Ireland	Female	51.4	6.6
RECENT_RACING	BM1975.4.1	England		58.2	7.4
RECENT_RACING	BM1975.92.1	England		59.1	7.8
RECENT_WILD	BM1976.2.1	England	Female	53.4	7
RECENT_WILD	BM1983.93.1	England	Female	58	8
RECENT_DOMESTIC	BM1995.37.1	England	Male	62.3	8.7
RECENT_DOMESTIC	BM1999.43.183			52.8	6.5
RECENT_FERAL	BM1999.43.187, 140 g	England		51.6	9.2
RECENT_RACING	BM1999.43.188		Female	58.7	8.1
RECENT_WILD	BM1999.43.190, 200g			56.1	7.6
RECENT_WILD	BM1999.43.193	England		49	6.4
RECENT_WILD	BM1999.43.194	England	Male	58.3	7.6
RECENT_FERAL	BM1999.43.198	England		57.4	8.3
RECENT_RACING	BM1999.43.223, 240g(emaciated)	England			6.1
RECENT_FERAL	BM2007.93.13			57.5	7.9
ARCH_PALEO	Grotte du Lazaret, Acheuleen	France		50		Bouchoud 1969, S.97-106

## Sheet: CMC
Group	Sample	Location	Sex	GL	Bp	Did
ARCH_BYZ	Shivta			33.8	9.4	6.2
ARCH_BYZ	Shivta			34	9.3	6.8
ARCH_BYZ	Shivta			32.3	8.7
ARCH_BYZ	Shivta			30.7	8.6	5.3
ARCH_BYZ	Shivta			30.6	8.6	5.5
ARCH_BYZ	Shivta			31.6	8.8	5.4
ARCH_BYZ	Shivta			31.1	8.8	5.2
ARCH_BYZ	Shivta			30	8.6	5.5
ARCH_BYZ	Shivta			32.6	8.7	5.5
ARCH_BYZ	Shivta			30.8	8.3	5
ARCH_BYZ	Shivta			31.3	9.9	5.5
ARCH_BYZ	Shivta			30	7.8	4.6
ARCH_BYZ	Shivta			31	8.9	5.1
ARCH_BYZ	Shivta			32.1	8.9	5.8
ARCH_BYZ	Shivta			30.2	8.8	4.8
ARCH_BYZ	Shivta			32.4	9	5.2
ARCH_BYZ	Shivta			31.1	8.8	5.4
ARCH_BYZ	Shivta			32.6	8.5	5.5
ARCH_BYZ	Shivta			30.4	8.2	5
ARCH_BYZ	Saadon			32.4	9.1	5.3
ARCH_BYZ	Saadon			32.4	9
ARCH_BYZ	Saadon			31.4	9	5.5
ARCH_BYZ	Saadon			31.2	9.1	5.4
ARCH_BYZ	Saadon			31.2	8.8	5.5
ARCH_NEO	MQ24				8.5
ARCH_HELL	Ramat Rahel			34.2	9.7	5.5
ARCH_HELL	Ramat Rahel			34.2	9.6	5.8
RECENT_WILD	BM1850.12.28.27	England		33.3	9.7
RECENT_WILD	BM1851.10.4.40	England		31.3	9.5	5.9
RECENT_POUTER	BM1852.2.20.9	England		34.8	10.3
RECENT_BUSSARAH	BM1868.2.19.2	Madras		35	10.9	6.4
RECENT_RUNT	BM1868.2.19.3		Male	39.9	12.5	8.7
RECENT_WILD	BM1868.2.19.5	Shetland		35.4	10.7	6.5
RECENT_SWALLOW	BM1868.2.19.6			34	10.1	6.7
RECENT_NUN	BM1868.2.19.7			32	9	6
RECENT_SF-TUMBLER	BM1868.2.19.9			26	8.3	5
RECENT_BARB	BM1868.2.19.10		Male	34.9	10.2	6.5
RECENT_SPOT	BM1868.2.19.13		Female	30.5	9.6	6.2
RECENT_POUTER	BM1868.2.19.18			39	11.7
RECENT_FRILLBACK	BM1868.2.19.20			34.6	10.4	6.6
RECENT_JACOBINE	BM1868.2.19.22			34.2	10	6.6
RECENT_TUMBLER	BM1868.2.19.23			30.3	9.4	6.2
RECENT_SCANDEROON	BM1868.2.19.29		Female	42.4
RECENT_SCANDEROON	BM1868.2.19.34			41.4	11.8	8
RECENT_SWALLOW	BM1862.2.19.42			34.8	10.1	6.6
RECENT_TRUMPETER	BM1868.2.19.46		Male	35	10.2
RECENT_CARRIER	BM1868.2.19.47			41.2	11.7	6.6
RECENT_LAUGHER	BM1868.2.19.48			29.7	8.6
RECENT_TURBIT	BM1868.2.19.50			30.3	9.7	5.9
RECENT_TRIANG-SPOTTED	BM1868.3.21.11	Africa		35.5	10.6
RECENT_WILD	BM1927.12.27.131	Ireland	Female	30.5	9.4	6.5
RECENT_WILD	BM1927.12.27.132	Yemen	Male	33.4	9.2	5.5
RECENT_WILD	BM1930.3.24.40	England		34	9.9	5.9
RECENT_ANTWERP-SKIMMER	BM1952.2.381		Male	34.2	9.8	6.1
RECENT_TURBIT	BM1952.2.383	England	Male	31.4	9.2	5.5
RECENT_JACOBINE	BM1952.2.384			30	9.3	5.4
RECENT_TUMBLER	BM1952.2.385			30.6
RECENT_TUMBLER	BM1952.2.386		Female	32.8	9.2
RECENT_WILD	BM1966.52.58	Ireland	Female	31.5	8.8	5.6
RECENT_RACING	BM1975.4.1	England		36.1	10	6.4
RECENT_RACING	BM1975.92.1	England		37.9	10.3	6.4
RECENT_WILD	BM1976.2.1	England	Female	33.8	9.6	5.8
RECENT_WILD	BM1983.93.1	England	Female	36.3	10.7	6.6
RECENT_DOMESTIC	BM1995.37.1	England	Male	39.7	11.7	7.1
RECENT_DOMESTIC	BM1999.43.183			33.1	9.5	5.6
RECENT_FERAL	BM1999.43.187, 140 g	England		32.1	9	5.6
RECENT_RACING	BM1999.43.188		Female	37.6	10.8	6.5
RECENT_WILD	BM1999.43.190, 200g			36	9.9	6.3
RECENT_WILD	BM1999.43.193	England		30.4	8.5	5.4
RECENT_WILD	BM1999.43.194	England	Male	36.6	10.3	6.4
RECENT_FERAL	BM1999.43.198	England		35.5	10.5	6.6
RECENT_RACING	BM1999.43.223, 240g(emaciated)	England		38.3	10.9	6.6
RECENT_FERAL	BM2007.93.13			37.5	11	7.5
ARCH_PALEO	Grotte du Lazaret, Acheuleen	France		30.8			Bouchoud 1969, S.97-106
ARCH_PALEO	La Grotte de la Hortus, Wurm II			35.1			Mourer-Chauvire 1972, S.271-289

## Sheet: PH1
Group	Sample	Location	Sex	GL	L
ARCH_BYZ	Shivta			18.3	15.7
ARCH_BYZ	Shivta			18.5	15.6
ARCH_BYZ	Shivta			17.3	14.9
ARCH_BYZ	Shivta			17.4	15.1
ARCH_BYZ	Shivta				14.6
ARCH_BYZ	Shivta			17.2	14.7
ARCH_HELL	Ramat Rahel				14.1
RECENT_WILD	BM1851.10.4.40	England		17.5	14.7
RECENT_POUTER	BM1852.2.20.9	England		18.5	16.1
RECENT_BUSSARAH	BM1868.2.19.2	Madras		19.6	16.8
RECENT_RUNT	BM1868.2.19.3		Male	23.8	19.4
RECENT_WILD	BM1868.2.19.5	Shetland		20	16.8
RECENT_SWALLOW	BM1868.2.19.6			18.6	15.4
RECENT_NUN	BM1868.2.19.7			17	14.2
RECENT_SF-TUMBLER	BM1868.2.19.9			14.2	12.1
RECENT_BARB	BM1868.2.19.10		Male	18.2	16.3
RECENT_SPOT	BM1868.2.19.13		Female	17.4	15
RECENT_POUTER	BM1868.2.19.18			23.1	19
RECENT_FRILLBACK	BM1868.2.19.20			18.3	15.4
RECENT_JACOBINE	BM1868.2.19.22			19.4	16.6
RECENT_TUMBLER	BM1868.2.19.23			16.6	14.2
RECENT_SCANDEROON	BM1868.2.19.29		Female	24.3	19
RECENT_SCANDEROON	BM1868.2.19.34			23.3	18.7
RECENT_SWALLOW	BM1862.2.19.42			19.1	16.1
RECENT_TRUMPETER	BM1868.2.19.46		Male	19	16.4
RECENT_CARRIER	BM1868.2.19.47			21.5	18.1
RECENT_LAUGHER	BM1868.2.19.48			17.4	14.5
RECENT_TURBIT	BM1868.2.19.50			16.4	14.3
RECENT_WILD	BM1927.12.27.131	Ireland	Female	17.3	14.6
RECENT_WILD	BM1927.12.27.132	Yemen	Male	18	15.4
RECENT_WILD	BM1930.3.24.40	England		16	18.5
RECENT_ANTWERP-SKIMMER	BM1952.2.381		Male	18.2	15.8
RECENT_TURBIT	BM1952.2.383	England	Male	16.5	14.3
RECENT_JACOBINE	BM1952.2.384				14
RECENT_TUMBLER	BM1952.2.385			16.7	14.6
RECENT_TUMBLER	BM1952.2.386		Female	16.3	14
RECENT_WILD	BM1966.52.58	Ireland	Female	18.7	14.4
RECENT_RACING	BM1975.4.1	England		9	16
RECENT_RACING	BM1975.92.1	England		20.5	16.7
RECENT_WILD	BM1976.2.1	England	Female	19.2	16.5
RECENT_WILD	BM1983.93.1	England	Female	20.3	17.5
RECENT_DOMESTIC	BM1995.37.1	England	Male	22.6	19.1
RECENT_DOMESTIC	BM1999.43.183			18.2	16
RECENT_FERAL	BM1999.43.187, 140 g	England		17	14.6
RECENT_RACING	BM1999.43.188		Female	21.3	18.3
RECENT_WILD	BM1999.43.190, 200g			19.7	17
RECENT_WILD	BM1999.43.193	England		17	14.4
RECENT_WILD	BM1999.43.194	England	Male	20.1	17.1
RECENT_FERAL	BM1999.43.198	England		19.6	16.6
RECENT_RACING	BM1999.43.223, 240g(emaciated)	England		21.7	17.5
RECENT_FERAL	BM2007.93.13			20.8	17.6

[truncated: 4 more sheets: PEL, FEM, TBT, TMT]
